# Supplementary material for: Biomimetic selenocystine based dynamic combinatorial chemistry for thiol-disulfide exchange
Source: Nat Commun. 2021 Jan 8;12:163. doi: 10.1038/s41467-020-20415-6 (PMC7794297; doi:10.1038/s41467-020-20415-6)
Supplement: Supplementary file 3 — Source data [file 41467_2020_20415_MOESM3_ESM.xlsx]

## Sheet: Figure 6
Figure 6b
	(3)2 concentration (µM)
	Time (min)	0% Se	1% Se	2,5 %Se	5 % Se	10% Se	20 % DMSO	5% TRX
	0.666667	7.03862	6.96673	7.597	5.87537	5.53001	8.15876	4.73507
	40	7.7055	10.0214	11.1049	11.6598	12.2097	11.0482	13.3639
	80	10.459	13.8704	16.2927	20.4177	18.6866	13.6838	16.4596
	120	10.8286	17.132	21.2505	25.8276	24.3408	15.8192	17.9608
	160	10.967	19.9727	25.2522	30.1373	29.8606	17.6176	19.1076
	200	11.2066	22.3031	28.919	34.049	34.3087	19.9434	19.2852
	240	11.5006	25.1702	31.5897	34.7134	38.6004	20.9825	20.4194
	280	12.8252	27.2092	34.4222	41.0377	42.1339	22.7698	21.0686
	320	12.872	29.2913	36.382	43.8226	45.7567	24.5113	22.0921
	360	12.8182	31.0092	37.7305	46.9504	49.3589	26.0246	22.8184
	400	13.6949	32.556	39.9951	48.2542	51.1491	27.4162	23.0198
	440	13.5198	34.1485	41.0964	49.8589	53.5623	28.471	23.9643
	480	14.1382	35.254	42.4392	53.2635	55.4765	30.224	24.3976
	520	14.2436	36.2976	43.5199	54.1331	58.2162	31.3479	25.0685
	560	14.8728	37.6985	44.7139	55.7718	60.0547	31.6106	25.4336
	600	15.6381	38.9641	44.1846	57.5206	60.9115	33.3042	26.186
	640	16.3642	39.6897	44.3899	59.2563	63.2548	35.1413	27.0505
	680	16.159	40.4134	49.1367	62.3958	65.0672	35.9631	27.4517
	720	15.8202	41.8355	49.7608	62.4828	66.5956	36.3487	28.1392
	760	16.147	42.5288	50.5956	63.0823	69.2577	37.3084	28.5384
	Note: these values are the average of three replicates.
Figure 6c
	(3) concentration (µM)									(3) second order fitting (µM)
	Time (min)	0% Se	1% Se	2,5 %Se	5 % Se	10% Se	20 % DMSO	5% TRX		Time (min)	0% Se	1% Se	2,5 %Se	5 % Se	10% Se	20 % DMSO	5 % TRX
	0.666667	178.571	178.724	178.08	181.048	181.783	176.186	183.476		0.666667	0.00560002	0.00559522	0.00561546	0.00552341	0.00550106	0.00567583	0.00545031
	40	177.151	172.219	170.933	168.73	167.56	170.033	165.102		40	0.00564491	0.00580655	0.00585025	0.00592661	0.00596802	0.00588121	0.00605687
	80	171.288	164.023	160.363	150.082	153.768	164.421	158.51		80	0.00583814	0.00609669	0.00623586	0.00666303	0.00650331	0.00608196	0.00630875
	120	170.5	157.078	150.262	138.562	141.728	159.874	155.314		120	0.00586509	0.00636625	0.00665506	0.00721698	0.00705576	0.00625493	0.00643859
	160	170.206	151.029	142.108	129.385	129.975	156.044	152.872		160	0.00587524	0.00662123	0.00703689	0.00772885	0.00769382	0.00640844	0.00654144
	200	169.696	146.067	134.637	121.056	120.503	151.092	152.493		200	0.00589291	0.00684617	0.00742737	0.00826065	0.00829856	0.0066185	0.00655766
	240	169.07	139.962	129.196	140.935	111.364	148.879	150.078		240	0.00591472	0.0071448	0.00774019	0.00709549	0.00897955	0.00671686	0.00666319
	280	166.249	135.62	123.425	106.174	103.84	145.073	148.696		280	0.00601507	0.00737353	0.0081021	0.00941848	0.00963018	0.00689307	0.00672514
	320	166.149	131.187	119.432	100.244	96.1258	141.365	146.516		320	0.00601868	0.00762272	0.00837299	0.00997564	0.010403	0.00707389	0.00682518
	360	166.264	127.529	116.684	93.584	88.4555	138.143	144.97		360	0.00601453	0.00784137	0.00857014	0.0106856	0.0113051	0.0072389	0.00689799
	400	164.397	124.235	112.07	90.8078	84.6434	135.179	144.541		400	0.00608284	0.00804926	0.00892298	0.0110123	0.0118143	0.00739758	0.00691845
	440	164.77	120.844	109.826	87.3907	79.5049	132.933	142.53		440	0.00606907	0.00827514	0.00910528	0.0114429	0.0125778	0.00752257	0.00701607
	480	159.194	118.49	107.091	80.1411	75.4289	129.201	141.607		480	0.00628163	0.00843954	0.0093379	0.012478	0.0132575	0.0077399	0.00706179
	520	163.229	116.268	104.889	78.2893	69.5949	126.807	140.179		520	0.00612637	0.00860084	0.00953392	0.0127731	0.0143689	0.00788598	0.00713376
	560	161.889	113.285	102.456	74.8	65.6802	126.248	139.401		560	0.00617707	0.00882731	0.0097603	0.013369	0.0152253	0.00792091	0.00717354
	600	160.259	110.59	97.4218	71.0762	63.8556	122.642	137.799		600	0.00623989	0.00904243	0.0102646	0.0140694	0.0156603	0.00815383	0.00725694
	640	158.713	109.045	103.116	67.3801	58.866	116.601	135.958		640	0.00630068	0.00917056	0.00969782	0.0148412	0.0169877	0.00857629	0.0073552
	680	159.15	107.504	93.4446	60.2692	55.0067	116.98	135.104		680	0.00628337	0.00930201	0.0107015	0.0165922	0.0181796	0.00854848	0.00740171
	720	159.872	104.475	92.173	60.5099	51.7522	116.159	133.64		720	0.00625502	0.00957163	0.0108492	0.0165262	0.0193228	0.0086089	0.0074828
	760	159.176	102.999	90.4721	59.2333	46.0835	114.115	132.79		760	0.00628236	0.00970881	0.0110531	0.0168824	0.0216997	0.00876306	0.00753069

## Sheet: Figure 7b
	GSSG / GSH 0,2 mM/1 mM				Secox / GSH 1 mM/5 mM
	Time(min)	V0 (min-1)	SD		Time(min)	V0 (min-1)	SD		Average value of two repetitions
	0	0	0		0	0	0
	20.5	14.1667	9.82093		33	73.3333	8.85618
	53.5	43.3333	2.33326		65	91.6667	7.07107
	85	61.6667	1.86081		95	91.6667	3.53553
	113.5	66.6667	5.39115		123	100	8.85618
	173.5	69.1667	2.45037		188	101.667	4.14214
	221.5	76.6667	3.92837		232	98.3333	2.35702
	341	93.3333	3.07438		356	105	10.9272
	444.5	99.1667	2.71964		1440	101.667	1.17851
	1440	98.3333	4.5754

## Sheet: Figure 10
Figure 10 b
	Lineweaver-Burk for (4)2
		Control	0,7 µM (4)2	1,4 µM (4)2
	1/[glucose] (M-1)	1/Vo (min)	1/Vo (min)	1/Vo (min)
	5000	465.116	603.288	687.292
	1430	131.579	185.984	178.284
	714	60.8828	110.461	81.9727
	357	51.9481	59.4498	75.4986
	250	31.8471	41.8673	56.7644
	Lineweaver-Burk for DTNB
		Control	0,07 µM DTNB	0,14 µM DTNB
	1/[glucose] (M-1)	1/Vo (min)	1/Vo (min)	1/Vo (min)
	5000	465.116	532.407	505.051
	1430	131.579	135.55	148
	714	60.8828	65.6495	76.102
	357	51.9481	56.0355	57.2815
	250	31.8471	32.9749	37.1744
Figure 10 c
IC50						Ki
[(4)2] (nM)	GOx Activity (min-1)		[DTNB] (nM)	GOx Activity (min-1)				[DTNB] (M)
1.4	0.07285		1.4	0.0674				3,5·10-8	7·10-8	14·10-8		Average value of 4 repetitions
3.5	0.0762		3.5	0.0701			[Glucose] (M)	GOx Activity (min-1)	GOx Activity (min-1)	GOx Activity (min-1)
7	0.0665		7	0.063			0.0002	0.0024	0.0022	0.0008
14	0.0785		14	0.0639			0.0007	0.0073	0.0054	0.004
70	0.0871		70	0.0603			0.0014	0.013	0.0121	0.0074
140	0.08235		140	0.0454			0.0028	0.0254	0.0197	0.015
700	0.0656		700	0.0399			0.004	0.0298	0.0279	0.0236
1400	0.0557		1400	0.0322
7000	0.0417		1428571	0.0388
140000	0.0376							[(4)2] (M)
								7,0·10-8	14·10-8	7,0·10-7	14·10-7
							[Glucose] (M)	GOx Activity (min-1)	GOx Activity (min-1)	GOx Activity (min-1)	GOx Activity (min-1)
							0.0002	0.0021	0.001875	0.0019	0.00175
	Average values of two repetitions						0.0007	0.010625	0.008475	0.0067	0.006225
							0.0014	0.019775	0.0135	0.01145	0.013
							0.0028	0.031925	0.0304	0.022175	0.01805
							0.004	0.0385	0.0395	0.025475	0.023925

## Sheet: Supplementary Figure 37
	[3] (µM)	Area 1	Area 2	Area 3	Average			[32] (µM)	Area 1	Area 2	Area 3	Average
	12.5	70257	72026	59652	67311.7			10	180625	183660	182240	182175
	31.25	406664	402637	407413	405571			20	328787	309858	324663	321103
	62.5	561626	566512	568981	565706			50	644479	645422	638332	642744
	125	778243	780193	777486	778641			100	995468	978742	976529	983580
	250	1548769	1568972	1543268	1.55367e+06			200	1624479	1529526	1629718	1.59457e+06

## Sheet: Supplementary Figure 38
																															(3) at 5% Se, 2,5% DMSO										(3) at 10% Se, 2,5% DMSO					(3)2 at 5% TRX, 2,5% DMSO
	(3) at 0% Se, 2,5% DMSO										(3) at 1% Se, 2,5% DMSO										(3) at 2,5 % Se, 2,5% DMSO										Time (min)	Area average 1	Area average 2	Average							Time (min)	Area average 1	Area average 2	Average		Time (min)	Area average 1	Area average 2	Average
	Time (min)	Area average 1	Area average 2	Average							Time (min)	Area average 1	Area average 2	Average							Time (min)	Area average 1	Area average 2	Average							0.666667	1.17697e+06	1.15076e+06	1.16387e+06							0.666667	1.17644e+06	1.16074e+06	1.16859e+06		0.666667	1.18962e+06	1.16932e+06	1.17947e+06
	0.666667	1.15888e+06	1.13701e+06	1.14794e+06							0.666667	1.15072e+06	1.14713e+06	1.14893e+06							0.666667	1.1716e+06	1.11797e+06	1.14479e+06	178.08						40	1.10748e+06	1.06189e+06	1.08468e+06							40	1.10289e+06	1.05143e+06	1.07716e+06		40	1.13423e+06	988487	1.06136e+06
	40	1.1299e+06	1.14773e+06	1.13881e+06							40	1.11775e+06	1.09648e+06	1.10711e+06							40	1.13525e+06	1.06244e+06	1.09884e+06	170.933						80	956397	973205	964801							80	1.03427e+06	942729	988497		80	1.11798e+06	919985	1.01898e+06
	80	1.07193e+06	1.13032e+06	1.10112e+06							80	1.08149e+06	1.02736e+06	1.05442e+06							80	1.09049e+06	971295	1.03089e+06	160.363						120	880061	901431	890746							120	969572	852627	911099		120	1.09602e+06	900844	998433
	120	1.05841e+06	1.13371e+06	1.09606e+06							120	1.04159e+06	977963	1.00978e+06							120	1.03492e+06	896997	965957	150.262						160	815534	847973	831753							160	899846	771237	835541		160	1.08635e+06	879119	982735
	160	1.07582e+06	1.11252e+06	1.09417e+06							160	1.00458e+06	937203	970892							160	990022	837064	913543	142.108						200	754744	801671	778207							200	843713	705592	774653		200	1.07755e+06	883061	980304
	200	1.06764e+06	1.11413e+06	1.09089e+06							200	977147	900838	938993							200	954995	776035	865515	134.637						240	1.04574e+06	766257	905998							240	789474	642335	715905		240	1.05935e+06	870204	964778
	240	1.06714e+06	1.10658e+06	1.08686e+06							240	944856	854635	899746							240	922541	738529	830535	129.196						280	637152	727931	682541							280	740643	594430	667537		280	1.04476e+06	867025	955891
	280	1.06204e+06	1.07542e+06	1.06873e+06							280	918313	825355	871834							280	898712	688160	793436	123.425						320	604042	684797	644419							320	690701	545189	617945		320	1.02547e+06	858287	941881
	320	1.06673e+06	1.06945e+06	1.06809e+06							320	898791	787877	843334							320	862642	672891	767767	119.432						360	545654	657556	601605							360	621635	515637	568636		360	1.0102e+06	853678	931938
	360	1.06439e+06	1.07326e+06	1.06883e+06							360	866003	773634	819818							360	857516	642693	750105	116.684						400	534336	633179	583758							400	616140	472120	544130		400	996822	861542	929182
	400	1.05963e+06	1.05402e+06	1.05683e+06							400	856504	740784	798644							400	825814	615072	720443	112.07						440	513308	610275	561791							440	578734	443459	511097		440	976302	856205	916253
	440	1.05838e+06	1.06006e+06	1.05922e+06							440	827405	726286	776845							440	810481	601557	706019	109.826						480	441982	588393	515187							480	544852	424937	484895		480	971093	849549	910321
	480	1.05955e+06	987208	1.02338e+06							480	817968	705456	761712							480	801273	575590	688431	107.091						520	447369	559197	503283							520	508694	386088	447391		520	955947	846330	901138
	520	1.05428e+06	1.04436e+06	1.04932e+06							520	807031	687823	747427							520	783633	564919	674276	104.889						560	417466	544237	480852							560	472652	371798	422225		560	946409	845872	896141
	560	1.05262e+06	1.02879e+06	1.0407e+06							560	787100	669402	728251							560	766960	550315	658637	102.456						600	387048	526778	456913							600	447192	373800	410496		600	928721	842961	885841
	600	1.05325e+06	1.0072e+06	1.03023e+06							600	762729	659123	710926							600	722887	529665	626276	97.4218						640	364383	501923	433153							640	419849	336991	378420		640	912581	835433	874007
	640	1.0409e+06	999677	1.02029e+06							640	750944	651043	700993							640	817624	508138	662881	103.116						680	284237	490644	387440							680	392503	314718	353611		680	904975	832055	868515
	680	1.03293e+06	1.01326e+06	1.0231e+06							680	740377	641798	691088							680	713566	487850	600708	93.4446						720	311520	466456	388988							720	359834	305544	332689		720	893082	825125	859104
	720	1.03891e+06	1.01656e+06	1.02773e+06							720	722859	620382	671620							720	708970	476098	592534	92.173						760	309938	451624	380781							760	327286	265210	296248		760	883569	823710	853640
	760	1.04631e+06	1.00021e+06	1.02326e+06							760	711601	612660	662130							760	707319	455881	581600	90.4721

## Sheet: Supplementary Figure 39
at pH 5,4					at pH 7,8
	[RNase A] (µM]	Vo (min-1)	(average)			[RNase A] (µM]	Vo (min-1)	(average)
	0.5	0.0054				0.5	0.0028
	2.5	0.007				2.5	0.00585
	5	0.0107				5	0.0091
	7.5	0.014				7.5	0.0122
	10	0.0195				10	0.0149

## Sheet: Supplementary FIgure 40
		GSSG / GSH 0,2 mM/1 mM				Secox / GSH 0,2 mM/ 1 mM				Secox / GSH 1 mM/5 mM				Secox / GSH 20 mM/ 100 mM
		Time(min)	V0 (min-1)	SD		Time(min)	V0 (min-1)	SD		Time(min)	V0 (min-1)	SD		Time(min)	V0 (min-1)	SD
		0	0	0		0	0	0		0	0	0		0	0	0
		20.5	14.1667	2.96362		105.5	35	0		31	60	8.85618		26	20	9.87317
		53.5	43.3333	4.81812		167.5	31.3333	12.5305		63.5	96.6667	7.07107		57.5	35	6.78823
		85	61.6667	4.71405		214	43.3333	2.35702		93.5	94.1667	3.53553		89.5	65.8333	28.2843
		113.5	66.6667	2.35702		271.5				124.5	86.6667	8.85618		281.5	69.1667	36.9581
		173.5	69.1667	8.24958		334	48.6667	4.71405		186.5	91.6667	4.14214		448	79.1667	17.3477
		221.5	76.6667	0		441.5	57.6667	5.3033		233.5	96.6667	2.35702		1440	92.5	4.14836
		277.5	71.6667	18.8562		1440	72	0.589256		289	88.3333	0
		341	93.3333	11.7851						354.5	86.6667	25.9272
		444.5	99.1667	1.17851						1440	99.1667	1.17851
		1440	98.3333	4.71405

## Sheet: Supplementary Figure 41
			GSSG / GSH 0,2 mM/1 mM				Secox / GSH 1 mM/5 mM
			Time(min)	V0 (min-1)	SD		Time(min)	V0 (min-1)	SD		Average value of two repetitions
			0	0	0		0	0	0
			15.5	17.3333	9.42809		25	34.6667	1.87317
			52.5	18.6667	14.1421		63	86	6.78823
			115	26.6667	1.88562		110	88	2.28427
			181	46.6667	2.05551		168	87	4.2809
			301	53.3333	7.54247		228	89.3333	13.1993
			1440	49.3333	10.3709		365	89.3333	3.95357
			1800	49.3333	10.3709		1440	95	7.34769
							1800	95	4.14836

## Sheet: Supplementary Figure 46
Supplementary Figure 46 a																Supplementary Figure 46 b
DMSO Effect		% v/v DMSO																% v/v DMSO (%)	Wavelenght (nm)
Average values	Wavelenght (nm)	0 % DMSO	1 % DMSO	2.5 % DMSO	5 % DMSO	7.5 % DMSO	10 % DMSO	20 % DMSO	40 % DMSO	50 % DMSO	60 % DMSO	70 % DMSO	80 % DMSO	100 % DMSO				0	329
	300	1001380	939965	942982	859916	928241	941977	981004	972594	1210690	1402660	1651770	1294610	1044850				1	329
	301	1079860	1015840	1012540	912048	1004130	1014350	1059390	1069780	1356050	1591360	1991350	1591620	1250800				2.5	329
	302	1173110	1108330	1106310	986430	1093410	1088600	1152620	1165390	1532710	1815700	2432400	1887940	1417170				5	329
	303	1274840	1199100	1220750	1078340	1182930	1183790	1252180	1286450	1691410	2018590	2877100	2230710	1599980				7.5	329
	304	1400800	1322680	1327410	1183270	1289350	1296800	1363610	1414330	1908170	2259190	3425200	2629660	1828950				10	329
	305	1522070	1431280	1447660	1287060	1414500	1406160	1480620	1568830	2143720	2538310	4022840	3086560	2131110				20	329
	306	1685830	1562450	1604330	1417070	1552130	1549380	1642150	1734070	2423000	2907110	4805060	3708170	2555290				40	336
	307	1859700	1737870	1781200	1569300	1726190	1708430	1821920	1944770	2761340	3324540	5680420	4425860	3035040				50	337
	308	2046070	1914270	1959380	1710210	1882220	1892980	2002360	2143450	3102380	3771530	6635620	5189170	3597060				60	338
	309	2264560	2122580	2178000	1913380	2083570	2090410	2212410	2415350	3513460	4273860	7711860	6083660	4226060				70	339
	310	2469950	2323240	2390740	2072300	2276670	2268850	2428940	2634300	3867770	4768090	8778880	6939880	4892420				80	344
	311	2673030	2516840	2595970	2241830	2456390	2463130	2633410	2840650	4228850	5239740	9866010	7837800	5598400				97	349
	312	2874180	2673750	2793440	2416070	2641740	2641550	2827140	3095840	4604370	5741780	10982600	8763750	6322270
	313	3074800	2859910	2971810	2566590	2826170	2817780	3023860	3303300	4992490	6253220	12134500	9782640	7130230
	314	3222010	3002190	3157480	2704000	2968240	2982530	3180280	3513040	5344240	6714270	13202200	10685800	7891180				% v/v DMSO (%)	Fluorescence Emission
	315	3354110	3134830	3297770	2851120	3114760	3134360	3328190	3715460	5699510	7172550	14337400	11606400	8655400				0	5.26607e+06	Average Value
	316	3511270	3272320	3472380	2960090	3251150	3253620	3477720	3913220	6048450	7633840	15457900	12533200	9463870				1	4.92108e+06
	317	3647790	3412390	3633910	3090670	3382400	3389170	3629750	4110710	6422340	8145780	16674200	13561100	10292400				2.5	5.43807e+06
	318	3773510	3522370	3765270	3192330	3498670	3523710	3783550	4303630	6734090	8552190	17704700	14450800	11032100				5	4.5076e+06
	319	3899260	3611720	3893190	3281290	3611370	3624240	3912180	4477640	7068360	8997280	18753300	15334500	11784400				7.5	4.9009e+06
	320	4003740	3748630	4050910	3411830	3723700	3759110	4042020	4640940	7393390	9413880	19814500	16200800	12574300				10	4964780
	321	4155190	3886930	4217430	3526760	3872310	3889210	4189930	4865640	7761900	9918430	20938900	17254200	13451500				20	5.32103e+06
	322	4276780	3990330	4377360	3628950	3990100	4029790	4361360	5060410	8114710	10389000	21925500	18194900	14274500				40	6.35622e+06
	323	4411700	4103240	4503490	3761760	4117720	4165550	4540750	5264840	8433170	10817800	22888900	19049600	15036800				50	10423932
	324	4576510	4271470	4671850	3895210	4246310	4342750	4683960	5454220	8775500	11258300	23868800	19925500	15848100				60	1.34907e+07
	325	4731270	4411750	4853320	4044170	4420660	4472280	4829310	5600660	8983300	11537100	24577900	20628400	16517500				70	3.0699e+07
	326	4916140	4592940	5050530	4206650	4587960	4651770	5000020	5783120	9225680	11809900	25377500	21374800	17161300				80	28715570
	327	5074540	4766240	5221450	4342980	4725350	4776650	5121460	5943520	9440910	12104600	26083900	22071100	17875300				97	2.80669e+07
	328	5217630	4868800	5371660	4451240	4838100	4899670	5246610	6098630	9690780	12403400	26899300	22915100	18679000
	329	5266070	4921080	5438070	4507600	4900900	4964780	5321030	6173780	9855880	12658000	27539000	23591500	19410300
	330	5261250	4898100	5442210	4501180	4876290	4946820	5316110	6199840	9968910	12825200	28077200	24209900	20110900
	331	5233230	4892120	5434920	4463220	4852680	4923780	5331620	6208330	10063400	12991700	28609000	24839400	20832100
	332	5203470	4851120	5435670	4454070	4850820	4922770	5310010	6265470	10163400	13135400	29166100	25478600	21593500
	333	5193560	4831290	5423100	4413450	4836240	4898280	5301330	6285970	10251600	13233300	29569200	25975300	22308200
	334	5192810	4841370	5436840	4405810	4839810	4917830	5317380	6302730	10332900	13327000	29961500	26475800	22974000
	335	5172360	4831510	5460600	4416860	4826020	4923220	5327400	6338860	10391500	13428200	30282800	26988400	23723800
	336	5174150	4814250	5470010	4428680	4819040	4909810	5339980	6356220	10408800	13473700	30490100	27383800	24308700
	337	5161190	4802780	5465510	4403290	4807220	4908510	5303380	6332980	10423900	13468300	30607600	27655700	24791200
	338	5138770	4784580	5471930	4389780	4780840	4879520	5301060	6326010	10413200	13490700	30652600	27978500	25336200
	339	5094840	4764310	5462790	4369940	4767410	4868410	5289800	6313640	10384100	13456900	30699000	28272000	25875800
	340	5067220	4729620	5434830	4340880	4749300	4847900	5247190	6289940	10340500	13382600	30680900	28474400	26269100
	341	5048140	4681520	5381540	4298970	4700480	4801800	5197490	6256150	10288000	13299300	30537600	28584200	26621600
	342	4986900	4635880	5345970	4260610	4654840	4754140	5157850	6188420	10182800	13180400	30359500	28673400	27048700
	343	4928860	4572640	5297770	4210540	4583670	4699260	5095880	6124290	10069500	13039700	30143300	28700400	27350500
	344	4856430	4513790	5231110	4160620	4521920	4652890	5035930	6052040	9926480	12851100	29809700	28715600	27610500
	345	4782510	4445350	5153000	4093660	4450040	4569190	4947150	5956950	9791960	12700300	29478600	28653500	27830300
	346	4690400	4369580	5086570	4030530	4387000	4508780	4891790	5882630	9664310	12479500	29156000	28585900	28066900
	347	4606550	4284990	5014540	3967350	4315160	4426660	4795590	5772970	9497950	12296700	28752000	28474600	28216700
	348	4520070	4217410	4902190	3875950	4228870	4344120	4691390	5669850	9312510	12071800	28319300	28301900	28355200
	349	4433310	4120570	4837570	3788870	4138130	4254760	4604350	5561410	9158710	11833000	27864700	28086300	28459000
	350	4320430	4020240	4719420	3707270	4039330	4153650	4501410	5438460	8957430	11567800	27319200	27771800	28422700
	351	4227860	3942390	4641190	3642960	3959590	4072140	4417950	5358590	8785000	11373300	26873100	27588200	28412700
	352	4144610	3858770	4557460	3568890	3872120	3994940	4338600	5232760	8620940	11152200	26379300	27268000	28391800
	353	4054420	3767620	4460900	3485390	3783420	3903580	4227910	5136410	8440280	10898100	25857600	26919000	28212100
	354	3951960	3670180	4359170	3398380	3699470	3819430	4127360	5021590	8256250	10638600	25274200	26469500	27934200
	355	3853180	3575020	4261660	3317510	3599160	3711460	4025760	4899080	8046210	10399000	24655200	25967700	27598500
	356	3767950	3507670	4176750	3248810	3526100	3644380	3955120	4798240	7905210	10159200	24217700	25592200	27311700
	357	3685430	3420720	4097830	3175710	3459130	3576000	3857220	4707590	7722440	9977470	23699500	25148500	26950200
	358	3602930	3354330	4015470	3105980	3388320	3494680	3772010	4594260	7557190	9721670	23133500	24632000	26537200
	359	3513970	3261920	3920320	3020010	3306620	3414510	3695830	4491590	7367450	9509780	22560900	24080000	26023900
	360	3441800	3186070	3838040	2955480	3207800	3316010	3590380	4376370	7199510	9272090	21979300	23477800	25487000
	361	3334610	3089490	3739860	2877250	3116180	3242880	3504430	4252540	6994950	9008650	21377200	22847100	24893500
	362	3241790	3010270	3637000	2795910	3038210	3135640	3409420	4146000	6795070	8735050	20734900	22186200	24242000
	363	3152400	2919250	3542790	2713250	2947360	3049790	3305810	4021430	6595130	8486020	20083700	21524300	23599000
	364	3059370	2823780	3439060	2635260	2862240	2965910	3206670	3904370	6402440	8206780	19455100	20817600	22888000
	365	2960180	2737420	3332560	2549570	2754890	2869870	3114990	3784570	6190120	7948250	18793300	20117500	22186700
	366	2881810	2660760	3235940	2469470	2687290	2785970	3012410	3679400	6006990	7713390	18216100	19508800	21543600
	367	2785430	2574680	3137750	2390780	2616050	2705100	2919200	3550970	5821620	7458460	17590700	18886000	20906100
	368	2691130	2496270	3055120	2329980	2529600	2617360	2825680	3451420	5639420	7209380	17016200	18245400	20246200
	369	2603330	2408040	2963050	2252790	2445020	2535400	2736920	3330320	5452860	6979620	16430400	17609700	19626600
	370	2518400	2320360	2865110	2170520	2350420	2443000	2636910	3231390	5264320	6737620	15846200	16992200	18954600
	371	2443420	2244000	2784730	2103380	2290890	2375600	2565610	3116700	5099030	6526750	15339000	16461700	18376700
	372	2360380	2176370	2705870	2040340	2219170	2297370	2487280	3029460	4936650	6303420	14833400	15902200	17805400
	373	2271890	2105320	2616510	1965450	2137690	2223290	2398670	2928930	4774740	6091640	14294900	15346400	17204500
	374	2209900	2034350	2532240	1903160	2070790	2149470	2322310	2828450	4619230	5883670	13804400	14826300	16645000
	375	2133240	1961610	2455040	1841480	2002450	2079750	2247270	2737320	4464860	5688540	13313200	14302300	16095000
	376	2057180	1897810	2367580	1778850	1932740	2009030	2165580	2651890	4289330	5468580	12832200	13751900	15506200
	377	1984860	1834570	2296110	1712950	1866210	1945550	2087840	2556220	4149040	5276170	12361900	13282100	14976100
	378	1916020	1770210	2219020	1661410	1800070	1872490	2021630	2459180	4005470	5075160	11885600	12748000	14422600
	379	1855530	1704850	2147100	1596550	1734700	1811200	1947600	2370020	3850100	4877830	11445900	12276500	13925400
	380	1790770	1641980	2081280	1548100	1680130	1747930	1880920	2285580	3722770	4732390	11026300	11829700	13426100
	381	1722780	1582920	2005110	1487060	1616540	1679600	1806770	2206630	3581820	4528540	10592900	11369800	12910200
	382	1662490	1532160	1927340	1435900	1554810	1622550	1748050	2125680	3451860	4376530	10180800	10948100	12418900
	383	1601510	1473620	1869420	1389430	1506440	1570150	1688210	2047940	3316610	4212550	9786790	10507500	11978200
	384	1545540	1416990	1804930	1329790	1451470	1505820	1623590	1973990	3201390	4044940	9392730	10094400	11505700
	385	1483400	1367430	1746240	1281350	1396340	1458210	1565670	1915210	3078680	3881080	9027910	9727200	11075900
	386	1427740	1311960	1681340	1232980	1347700	1400610	1512240	1831220	2945530	3728480	8651070	9305620	10609300
	387	1377610	1265570	1622830	1188900	1290030	1351700	1447530	1764720	2841440	3579560	8298320	8940250	10206400
	388	1331540	1217790	1563620	1145400	1250860	1297360	1397440	1696410	2734640	3443590	7974920	8569730	9799560
	389	1273460	1169740	1514190	1096870	1193530	1247940	1339750	1635430	2629440	3305690	7633860	8207080	9392930
	390	1231360	1128840	1453410	1061440	1155270	1196870	1291200	1576680	2521220	3175310	7333380	7896300	9026350
	391	1190440	1092880	1414320	1028480	1115400	1164990	1254930	1525270	2440360	3081440	7075960	7635090	8738290
	392	1152650	1059820	1377590	995744	1089570	1130910	1218720	1480110	2360060	2974900	6855460	7373260	8438270
	393	1125780	1024780	1337450	968150	1048280	1096340	1175480	1436980	2286180	2869390	6609140	7118830	8147640
	394	1077580	989542	1291420	932298	1010840	1059290	1134260	1380300	2199300	2762730	6322980	6829810	7814960
	395	1033420	949798	1246360	894266	979186	1016820	1093260	1332610	2114800	2647740	6067670	6542530	7500390
	396	994821	907051	1201050	861341	936888	976580	1050930	1274200	2030470	2536530	5791510	6256040	7189450
	397	954373	875663	1151690	825125	895996	936002	1008040	1231010	1948000	2436260	5554440	5990720	6881390
	398	921435	841491	1109210	794739	862182	898387	964219	1178950	1870020	2330380	5309260	5733450	6576960
	399	882833	801517	1068540	760534	832025	858032	925308	1132150	1785930	2227050	5052440	5464060	6278080
	400	847487	772365	1023670	732172	798210	825873	891928	1082210	1709560	2136660	4838960	5233020	6014910

## Sheet: Supplementary Figure 47
Supplementary Figure 47 a											Supplementary Figure 47 b
	Wavelenght (nm)	0 % Secox	1 % Secox	2.5 % Secox	5 % Secox	7.5 % Secox	10 % Secox	30 % Secox	50 % Secox	100 % Secox
Secox effect	300	945109	930897	948519	893066	888540	835938	852440	871505	779524		% Secox (%)	Wavelenght (nm)
	301	1005090	999585	1021780	960123	957262	883190	910506	925818	815842		0	329
	302	1109600	1085650	1132810	1046870	1036000	960531	1014850	1033310	879497		1	329
	303	1206580	1176500	1226260	1130120	1143090	1055820	1095600	1111330	952864		2.5	329
	304	1323440	1303340	1326880	1227950	1246490	1161320	1196810	1221120	1058330		5	329
	305	1423760	1422770	1431140	1349360	1366770	1238740	1300020	1317420	1134010		7.5	329
	306	1570180	1559040	1579810	1493740	1504440	1383310	1447420	1469430	1267280		10	329
	307	1744190	1721040	1754230	1648750	1651640	1524640	1581370	1607580	1398160		30	329
	308	1930920	1890470	1933330	1815820	1840960	1672460	1744030	1761890	1524580		50	329
	309	2141300	2101620	2162810	2009320	2019750	1860480	1937610	1971360	1712490		100	329
	310	2314180	2280210	2355280	2192750	2219470	2046840	2116450	2131800	1862940
	311	2526750	2477540	2541440	2364430	2389460	2197660	2280140	2312770	2018010
	312	2705040	2659870	2728680	2544140	2565240	2359350	2445900	2478300	2174210
	313	2895580	2815450	2901060	2711100	2752300	2534740	2595670	2658830	2333770
	314	3048370	2983580	3051580	2858340	2879000	2667710	2770000	2801250	2456150
	315	3177100	3108110	3182260	2968910	3021900	2790820	2877450	2931800	2564750
	316	3337650	3237860	3357400	3125760	3165450	2929320	3029970	3079950	2681540
	317	3489150	3389380	3474010	3262380	3327520	3020480	3127870	3209270	2800400
	318	3587600	3507810	3599170	3374350	3417460	3148000	3254840	3305250	2899320
	319	3693910	3617530	3718390	3466740	3541600	3266800	3364310	3437770	2996420
	320	3838640	3733580	3822370	3597870	3653700	3350400	3473590	3528300	3084680
	321	3980350	3861560	3991020	3728200	3783200	3498120	3613380	3662510	3225630
	322	4124340	3999650	4114470	3845800	3897710	3592620	3735040	3773200	3330590
	323	4236990	4097010	4233970	3963760	4018800	3707660	3841550	3884410	3448950
	324	4386830	4251520	4401030	4138620	4171370	3864750	4021500	4038540	3591910
	325	4560520	4424820	4549110	4270010	4347790	4005080	4150090	4217140	3717410
	326	4728980	4611200	4746700	4409660	4538690	4195610	4335250	4384140	3894450
	327	4896050	4751770	4901740	4601910	4673400	4327560	4486910	4512920	4023260
	328	5011400	4884400	5025730	4721340	4796550	4459340	4601180	4646320	4143110
	329	5087760	4926370	5080680	4769210	4844980	4481680	4625240	4705590	4185350
	330	5069430	4943010	5069710	4771490	4855260	4484610	4651360	4700790	4199560
	331	5048170	4890530	5049820	4733560	4837250	4449340	4618300	4662770	4122720
	332	5028350	4892880	5031290	4711030	4812950	4449970	4597940	4630320	4153270
	333	5004560	4852330	5004000	4679360	4789260	4436510	4579890	4618810	4160800
	334	4988350	4841370	4987420	4688990	4779540	4455820	4589710	4625610	4159420
	335	5018200	4845920	5008690	4673740	4796010	4457510	4582310	4630160	4179030
	336	4994380	4824030	4984630	4681030	4778120	4438400	4593660	4632310	4185560
	337	5012960	4801950	4981270	4677750	4785750	4438150	4594570	4642900	4178880
	338	5000380	4788750	4961730	4651010	4783530	4407290	4589360	4621220	4168920
	339	4964900	4786280	4953490	4650880	4756640	4410990	4550170	4590400	4165590
	340	4928780	4750890	4920870	4609100	4723240	4410690	4535380	4582630	4149300
	341	4872970	4704340	4875970	4564540	4704690	4373200	4489690	4533660	4134950
	342	4825600	4662600	4823940	4515430	4651000	4327750	4466280	4519600	4088760
	343	4773690	4595630	4736830	4463170	4604910	4284460	4409740	4450730	4046100
	344	4706000	4517400	4689080	4397020	4527240	4225730	4372490	4392700	4011010
	345	4651700	4472470	4623610	4323670	4443160	4189120	4296030	4317040	3956320
	346	4566340	4379980	4557470	4264420	4386120	4099400	4234410	4262370	3902250
	347	4502010	4309200	4462390	4193630	4333700	4036660	4157260	4201190	3845990
	348	4398920	4231180	4368320	4112970	4226460	3962400	4076330	4118890	3769280
	349	4300970	4132130	4284360	4022290	4149290	3890990	4000830	4026640	3698630
	350	4202940	4030290	4185960	3953860	4056720	3808980	3903520	3939430	3635150
	351	4120510	3969230	4111630	3871430	3969070	3734810	3845120	3871350	3576450
	352	4037780	3900330	4028250	3773460	3893850	3636660	3775280	3798220	3488060
	353	3950830	3793080	3929120	3675650	3807670	3580300	3696010	3700840	3437990
	354	3863610	3704040	3817710	3592920	3723080	3497150	3586720	3602670	3356330
	355	3763160	3592890	3731380	3525680	3637000	3410760	3478150	3509370	3275990
	356	3671740	3522240	3663720	3436070	3552360	3344270	3426720	3450140	3207870
	357	3603600	3452500	3584790	3359720	3468010	3274370	3353050	3374720	3144050
	358	3502180	3358950	3474940	3270460	3382460	3189990	3283080	3292010	3073290
	359	3415350	3292950	3405650	3195420	3313960	3124820	3187530	3212330	3002840
	360	3347760	3192530	3306690	3117810	3238030	3044020	3129970	3139070	2944710
	361	3254600	3103810	3217600	3018150	3134450	2940570	3032950	3046490	2840700
	362	3153590	3028310	3123180	2937390	3057530	2896320	2951060	2963830	2779830
	363	3045010	2925770	3026490	2855810	2960500	2779970	2868660	2881030	2698060
	364	2953260	2831390	2942610	2770440	2852150	2698370	2771210	2793400	2602300
	365	2855860	2732550	2829300	2667690	2773560	2611130	2684440	2696140	2532270
	366	2782050	2653360	2745110	2579920	2691690	2538950	2604560	2610070	2469070
	367	2685890	2561050	2657150	2508540	2616400	2462620	2519740	2532670	2383660
	368	2590980	2493980	2586630	2436270	2525720	2381100	2438460	2446640	2317680
	369	2503530	2413420	2487110	2343620	2437480	2303190	2353470	2365550	2242370
	370	2424780	2313200	2390370	2264230	2343330	2222970	2285100	2279770	2164960
	371	2344110	2241910	2323940	2198820	2283690	2147770	2209840	2219570	2077810
	372	2266100	2169210	2251430	2109350	2213880	2078590	2137390	2152800	2028690
	373	2190370	2089580	2165910	2041710	2140740	2023040	2058480	2075520	1961910
	374	2114340	2029170	2087070	1973610	2065630	1956060	1994350	2002250	1900790
	375	2032040	1962040	2024080	1917630	2003720	1884450	1934640	1942580	1835430
	376	1983410	1879560	1952380	1840040	1928390	1824480	1856780	1862990	1777200
	377	1895510	1831950	1876670	1781360	1870230	1753770	1798010	1804140	1715790
	378	1821590	1750730	1808700	1706830	1794850	1696000	1732330	1737320	1664590
	379	1769750	1687840	1754060	1648430	1740930	1632430	1678710	1679540	1601680
	380	1711160	1626120	1691900	1581830	1668350	1574910	1613950	1620270	1542400
	381	1639850	1572670	1616340	1536110	1599250	1516490	1546930	1564760	1490250
	382	1585800	1504630	1563000	1482550	1550770	1466770	1496240	1513260	1438240
	383	1519580	1453050	1511380	1422250	1499900	1407260	1456980	1450730	1383560
	384	1472370	1400520	1447420	1373040	1444510	1362930	1402840	1408250	1339370
	385	1410510	1349900	1397860	1326640	1391510	1328040	1340110	1349650	1309160
	386	1349170	1296240	1339630	1268250	1348770	1263620	1298150	1291420	1247800
	387	1303700	1243320	1287110	1218100	1292690	1214080	1242330	1245510	1191300
	388	1255190	1205370	1240790	1183280	1237440	1177570	1192420	1200130	1157510
	389	1207850	1148800	1191700	1130910	1191460	1130450	1156170	1150190	1119710
	390	1159040	1106760	1146140	1087960	1155480	1093230	1108380	1117990	1082700
	391	1125270	1066490	1113080	1054020	1116030	1057260	1080460	1082960	1048000
	392	1089030	1045180	1074460	1023730	1089350	1024380	1042910	1051150	1017250
	393	1054230	1011490	1039160	997348	1050000	995917	1011190	1019210	984204
	394	1022270	966463	999420	957109	1015690	961325	973635	978687	950952
	395	975912	936032	961644	916807	975669	922636	934994	934032	913018
	396	937075	891278	921579	879014	937761	884633	903035	898062	881140
	397	896268	852800	882621	848826	894955	854878	860989	865025	852530
	398	864524	821553	855530	807380	868928	818418	834307	831266	814418
	399	823076	788693	809878	778531	828788	787515	788594	803781	789197
	400	786208	752809	778204	743838	802148	758664	765925	775565	760271

[truncated: 2 more sheets: Supplementary Figure 48, Supplementary Figure 52]
